# Supplementary material for: The kinematic profile of ventral swimming start: sex diversity
Source: Front Physiol. 2023 Aug 1;14:1157359. doi: 10.3389/fphys.2023.1157359 (PMC10427864; doi:10.3389/fphys.2023.1157359)
Supplement: Supplementary file 1 [file Table1.XLSX]

## Sheet: Arkusz1
Supplementary Material The kinematic profile of ventral swimming start: sex diversity Daria Rudnik, Marek Rejman, Joao Paulo Vilas-Boas
Participant	Sex	Reaction time	Hands take-off	Rear foot take-off	Front foot support	Block time	Movement time	Take-off horizontal velocity	Flight time	Flight distance	Take-off angle	Entry angle	5 m time	5-10 m time	10-15 m time	15 m time	Vx 5-15 m
1	F	0.133333	0.301233	0.587333	0.0793333	0.666667	0.533333	4.19192	0.25	2.699	33.41	39.66	1.58333	2.9	2.97667	7.46	1.70164
2	F	0.183333	0.525133	0.703333	ND	0.733333	0.55	3.97255	0.333333	2.641	39.52	37.24	1.76667	2.81667	3.01667	7.6	1.71429
3	F	0.133333	0.327133	0.607833	ND	0.666667	0.533333	4.28563	0.25	2.513	30.77	41.67	1.71667	2.85	3.07333	7.64	1.68824
4	F	0.1465	0.3205	0.609	0.1285	0.7375	0.591	4.32143	0.2958	2.71	37.36	43.3	1.7166	2.6167	2.5467	6.88	1.93671
5	F	0.142	0.4148	0.546	0.1575	0.7035	0.5615	4.06	0.2299	2.699	37.52	35.47	1.6	2.7334	2.7066	7.04	1.83824
6	F	0.190833	0.44	0.618333	0.150833	0.769167	0.578333	4.12708	0.230833	2.527	32	35	1.52222	2.2889	3.09888	6.91	1.85605
7	F	0.203	0.46	0.6285	0.136	0.7645	0.5615	4.31538	0.26	2.531	37.14	37.33	1.68	2.48	2.97	7.13	1.83486
8	F	0.145	0.584	0.635	0.097	0.732	0.587	3.75	0.23	2.365	32.12	39.32	1.6	3.12	2.78	7.5	1.69492
9	F	0.176	0.245	0.618	0.136	0.754	0.578	4.27083	0.28	2.4	36.98	41.52	ND	ND	ND	7.37	ND
10	F	0.116667	0.356567	0.579167	0.110833	0.69	0.573333	3.87199	0.26	2.429	29.32	32.63	1.73333	2.9	2.82667	7.46	1.74622
11	M	0.183333	0.576133	0.723833	ND	0.766667	0.583333	4.05367	0.266667	2.602	29.93	43.58	1.76667	2.63333	2.96	7.36	1.78784
12	F	0.133333	0.494633	0.661833	0.0881667	0.75	0.616667	ND	0.2	2.357	26.53	40.92	1.75	2.41667	2.77333	6.94	1.92678
13	F	0.1485	0.4172	0.654	0.149	0.803	0.6545	4.4	0.1636	2.214	21.13	33.69	1.7833	2.75	2.5667	7.1	1.88087
14	F	0.157833	0.58	0.576833	0.168167	0.745	0.587167	4.02917	0.295	2.80067	32.6667	35.6667	1.7	2.39168	2.96832	7.06	1.86567
15	F	0.186333	0.666667	0.635833	0.143	0.778833	0.5925	3.56734	0.3745	2.6785	ND	36.3333	1.85556	2.54224	3.07221	7.47	1.78112
16	F	0.1975	0.573333	0.679167	0.132833	0.812	0.6145	4.04444	0.208	2.4995	31.6667	41.6667	1.8	2.66112	3.09888	7.56	1.73611
17	F	0.178833	0.573333	0.627333	0.141667	0.769	0.590167	4.30526	0.224333	2.5995	33.3333	45.6667	1.78889	2.78557	2.85554	7.43	1.7727
18	F	0.209833	0.486667	0.6555	0.127833	0.783333	0.5735	3.83103	0.163333	2.258	24.6667	32	1.85	2.55002	2.70998	7.11	1.90114
19	F	0.147333	0.54	0.643167	0.1345	0.777667	0.630333	4.2	0.282333	2.807	35	36	1.62	2.37001	2.75999	6.75	1.94932
20	F	0.122	0.34	0.5785	0.1405	0.719	0.597	4.36786	0.28	2.7	34.56	37.1	1.62	2.58	2.49	6.69	1.97239
21	F	0.1245	0.38	0.555	0.169	0.724	0.5995	4.08	0.3	2.8	34.46	39.84	1.68	2.58	2.1	6.36	2.13675
22	F	0.134	ND	0.619	0.15	0.769	0.635	4.24375	0.16	2.28	29.4	40.24	1.7	2.36	2.79	6.85	1.94175
23	M	0.217	0.363	0.58	0.114	0.694	0.477	4.20607	0.3	2.707	36.47	34.55	1.51	2.67	2.58	6.76	1.90476
24	F	0.16	0.385	0.58	0.16	0.74	0.58	ND	0.24	2.483	30.52	42.41	ND	ND	ND	6.56	ND
25	M	0.166667	0.529967	0.667667	0.149	0.816667	0.65	4.20461	0.233333	2.426	31.04	31.78	1.68333	2.5	2.75667	6.94	1.90235
26	F	0.166667	0.422167	0.607167	0.1095	0.716667	0.55	4.19199	0.25	2.471	29.18	39.66	1.78333	2.75	2.82667	7.36	1.79319
27	M	0.183333	0.561833	0.659833	0.0901667	0.75	0.566667	4.55991	0.316667	3.061	30.83	31.86	1.53333	2.16667	2.42	6.12	2.18023
28	M	0.116667	0.405167	0.564167	ND	0.633333	0.516667	4.23292	0.35	3.052	35.96	39.09	1.51667	2.38333	2.48	6.38	2.0562
29	M	0.108	0.399	0.521	0.142	0.663	0.555	4.72857	0.3537	3.066	36.89	41.7	1.5167	2.2166	2.7467	6.48	2.01479
30	M	0.225	0.5	0.647	0.114167	0.761167	0.536167	4.275	0.332167	3.006	39.6667	42.6667	1.56667	2.40446	2.49888	6.47	2.03943
31	M	0.173833	0.52	0.645333	0.139667	0.785	0.611167	4.48846	0.255	2.744	23	30	1.47167	2.29835	2.68999	6.46	2.00468
32	M	0.163167	0.47	0.571	0.134	0.705	0.541833	4.29107	0.265	2.857	38.5	44	1.55556	2.24557	2.82888	6.63	1.97066
33	M	0.230667	0.433333	0.597667	0.125833	0.7235	0.492833	4.21441	0.329833	2.9985	39	34.6667	1.55	2.34335	2.47665	6.37	2.07469
34	M	0.153667	0.57	0.6505	0.1445	0.795	0.641333	4.05577	0.245	2.64	29	39	1.69222	2.47446	2.85332	7.02	1.87696
35	M	0.2	0.412	0.61	0.08	0.69	0.49	4.775	0.2	2.68	30.77	34.28	1.36	2.36	2.39	6.11	2.10526
36	M	0.147	0.337	0.561	0.131	0.692	0.545	4.45833	0.24	2.565	28.56	34.11	ND	ND	ND	5.76	ND
37	M	0.15	0.5255	0.648	ND	0.7	0.55	4.06	0.3	2.742	38.75	39.47	1.63333	2.45	2.67667	6.76	1.95059
38	M	0.216	0.512	0.587	0.128	0.715	0.499	4.55625	0.31	2.94	33.34	35.11	1.32	2.4	2.66	6.38	1.97628
39	F	0.215	0.604	0.634	0.111	0.745	0.53	4.15	0.22	2.294	23.6	35.64	1.6	2.74	2.74	7.08	1.82482
40	F	0.147	0.393	0.6011	0.1191	0.7202	0.5732	3.72812	0.292	2.56	34.22	39.09	ND	ND	ND	7.07	ND
41	M	0.1425	0.3727	0.6335	0.1165	0.75	0.6075	4.50428	0.23	2.622	34.59	38.37	1.6314	2.6474	2.4512	6.73	1.96132
42	M	0.123	0.3801	0.5375	0.145	0.6825	0.5595	3.96999	0.3125	2.682	40.38	35.52	1.5843	2.3692	2.6065	6.56	2.00977
43	F	0.214	0.418	0.66	0.125	0.785	0.571	4.0625	0.33	2.751	42.03	48.7	1.76	2.92	2.79	7.47	1.75131
44	M	0.159	0.458	0.55	0.15	0.7	0.541	4.46429	0.28	2.845	34.15	38.27	ND	ND	ND	6.5	ND
45	M	0.1535	0.3595	0.549	0.113	0.662	0.5085	4.57894	0.313	2.974	36.81	39.03	1.4936	1.9462	2.3402	5.78	2.33296
46	F	0.1355	0.4606	0.6135	0.1295	0.743	0.6075	4.01999	0.268	2.583	29.69	41.91	1.758	3.0166	2.5954	7.37	1.7819
47	F	0.172	0.2567	0.5865	0.1195	0.706	0.534	4.26499	0.209	2.474	30.19	41.82	1.6826	2.7344	2.763	7.18	1.81904
48	M	0.175	0.494	0.55	0.129	0.679	0.504	4.59444	0.34	3.088	32.97	34.11	1.32	2.24	2.26	5.82	2.22222
49	F	0.178	0.464	0.671	0.117	0.788	0.61	4.10417	0.25	2.43	36.53	37.54	1.68	2.84	2.38	6.9	1.91571
50	M	0.162	0.393	0.57	0.122	0.692	0.53	4.35833	0.24	2.884	29.8	37.94	1.4	2.16	2.51	6.07	2.14133
51	F	0.125	0.34	0.624	0.125	0.749	0.624	3.91667	0.26	2.436	31.67	40.04	ND	ND	ND	6.53	ND
52	M	0.1355	0.4043	0.544	0.142	0.686	0.5505	4.55999	0.328	3.168	33.69	41.16	1.4662	2.1328	1.951	5.55	2.4487
